# Supplementary material for: Arabidopsis BTB-A2s Play a Key Role in Drought Stress
Source: Biology (Basel). 2024 Jul 26;13(8):561. doi: 10.3390/biology13080561 (PMC11351226; doi:10.3390/biology13080561)
Supplement: Supplementary file 1 [file biology-13-00561-s001.zip]

Archive with 1 entries (1 files):
- Supplement Material.pdf
